# Supplementary material for: Cohort profile: Epigenetics in Pregnancy (EPIPREG) – population-based sample of European and South Asian pregnant women with epigenome-wide DNA methylation (850k) in peripheral blood leukocytes
Source: PLoS One. 2021 Aug 13;16(8):e0256158. doi: 10.1371/journal.pone.0256158 (PMC8362992; doi:10.1371/journal.pone.0256158)
Supplement: S1 Table — (XLSX) [file pone.0256158.s001.xlsx]

## Sheet: S1 Table
S1 Table: Mean comparison between the European samples included in the Infinium MethylationEPIC BeadChip versus their respective excluded samples
Variable	Without DNA methylation data (n=46)	With DNA methylation data (n=312)	p*
Age	30.5 (4.2)	30.1 (4.6)	0.562
Weeks’ gestation	28.7 (1.2)	28.1 (1.2)	0.010
Multiparious (%)	17 (37.0)	151 (48.4)	0.196
Height (cm)	166.2 (4.9)	167.4 (5.8)	0.183
Smoking status			0.196
3 motnths pre-pregnancy	1 (2.3)	20 (6.5)
Current	6 (14.0)	80 (25.9)
Former	15 (34.9)	87 (28.2)
Never	21 (48.8)	122 (39.5)
Pre-pregnancy alcohol intake, n (%)	35 (81.4)	234 (76.2)	0.575
Pre-pregnancy BMI (kg/m2)	23.9 (4.0)	24.6 (4.9)	0.314
BMI (kg/m2)	26.8 (4.0)	27.8 (4.7)	0.199
Total fat (%)	26.7 (7.2)	29.6 (9.7)	0.059
Trunkal fat (%)	13.8 (4.0)	15.9 (5.5)	0.024
Systolic blood pressure (mmHg)	104.2 (9.6)	107.0 (9.6)	0.077
Diastolic blood pressure (mmHg)	67.4 (7.1)	68.4 (7.1)	0.421
First degree relative with diabetes	6 (13.6)	43 (14.0)	1.000
GDM (WHO2013)	9 (20.5)	76 (24.4)	0.704
GDM (WHO1999)	4 (9.3)	37 (11.9)	0.812
Fasting glucose (mmol/L)	4.6 (0.5)	4.7 (0.6)	0.424
2 hour glucose (mmol/L)	5.9 (1.2)	6.0 (1.4)	0.654
HbA1c (%)	5.1 (0.3)	5.1 (0.3)	0.386
Fasting Insulin (pmol/L)	43.0 [31.0, 61.0]	48.0 [33.0, 70.2]	0.411
Fasting Cpeptid (pmol/L)	707.0 [564.0, 854.0]	712.0 [560.2, 901.8]	0.783
Fasting HOMA-B (pmol/L)	172.7 [142.3, 196.6]	173.2 [151.3, 199.7]	0.719
Fasting HOMA-IR	1.5 [1.1, 1.8]	1.5 [1.2, 1.9]	0.793
Cholesterol (mmol/L)	6.3 (0.9)	6.4 (1.1)	0.524
HDL-cholesterol (mmol/L)	1.9 (0.4)	1.9 (0.4)	0.639
LDL-cholesterol (mmol/L)	3.6 (0.9)	3.7 (1.0)	0.554
Triglycerides (mmol/L)	2.0 (0.7)	2.0 (0.7)	0.578
Folate (nmol/l)	15.0 [11.0, 23.8]	13.0 [9.9, 18.0]	0.078
Vitamin B12 (µmol/L)	214.5 [174.2, 256.0]	211.0 [169.2, 253.0]	0.764
25-hydroxyvitamin D (µmol/L)	79.0 (26.4)	69.9 (27.8)	0.045
Leptin (µmol/L)	1527.2 [851.9, 2329.0]	1599.5 [966.9, 2497.7]	0.273
Sedentary time (hours/day)	17.3 (1.5)	18.0 (1.6)	0.012
Light physical activity (hours/day)	4.7 (1.2)	4.3 (1.3)	0.035
Moderate-intense physical activity (hours/day)	1.4 [0.9, 1.7]	1.0 [0.7, 1.5]	0.043
Offspring data
Gestational age (days)	279.3 (10.9)	280.9 (11.7)	0.377
Female sex, n (%)	15 (35.7)	147 (49.0)	0.147
Birth weight (g)	3552.3 (497.4)	3582.2 (529.4)	0.724
Birth length (cm)	50.3 (2.2)	50.1 (2.3)	0.613
Neonatal sum of skinfolds (mm)	17.9 (3.3)	18.8 (4.0)	0.258
*For normal variables the standard t test was used	U Mann Whitney test was used for non-normal varibales	and standard chi-square tests were used to analyze categorical data.
