# Supplementary material for: Cohort profile: Epigenetics in Pregnancy (EPIPREG) – population-based sample of European and South Asian pregnant women with epigenome-wide DNA methylation (850k) in peripheral blood leukocytes
Source: PLoS One. 2021 Aug 13;16(8):e0256158. doi: 10.1371/journal.pone.0256158 (PMC8362992; doi:10.1371/journal.pone.0256158)
Supplement: S2 Table — (XLSX) [file pone.0256158.s002.xlsx]

## Sheet: S2_Table
S2 Table: Mean comparison between the South Asian samples included in the Infinium MethylationEPIC BeadChip versus their respective excluded samples.
Variable	Without DNA methylation data (n=24)	With DNA methylation data 168	p*
Age	28.0 (4.2)	28.2 (4.6)	0.896
Weeks’ gestation	28.6 (1.3)	28.2 (1.2)	0.111
Multiparious (%)	12 (50.0)	100 (59.5)	0.507
Height (cm)	162.2 (4.4)	159.9 (5.7)	0.057
Smoking status			0.359
3 motnths pre-pregnancy	0 (0.0)	1 (0.6)
Current	1 (4.2)	2 (1.2)
Former	3 (12.5)	9 (5.4)
Never	20 (83.3)	155 (92.8)
Pre-pregnancy alcohol intake, n (%)	1 (4.2)	5 (3.0)	1.000
Pre-pregnancy BMI (kg/m2)	23.1 (3.6)	23.8 (4.1)	0.506
BMI (kg/m2)	27.0 (3.9)	26.8 (4.1)	0.820
Total fat (%)	26.3 (8.1)	26.2 (8.2)	0.970
Trunkal fat (%)	13.9 (4.8)	14.0 (5.4)	0.911
Systolic blood pressure (mmHg)	102.4 (8.4)	101.1 (8.7)	0.492
Diastolic blood pressure (mmHg)	65.4 (6.1)	66.1 (6.9)	0.637
First degree relative with diabetes	13 (56.5)	79 (47.3)	0.544
GDM (WHO2013)	11 (47.8)	70 (41.7)	0.737
GDM (WHO1999)	3 (13.6)	25 (15.1)	1.000
Fasting glucose (mmol/L)	4.9 (0.6)	5.0 (0.6)	0.816
2 hour glucose (mmol/L)	6.1 (1.9)	6.4 (1.5)	0.401
HbA1c (%)	5.3 (0.4)	5.3 (0.3)	0.834
Fasting Insulin (pmol/L)	84.0 [55.0, 91.0]	71.0 [57.0, 100.5]	0.488
Fasting Cpeptid (pmol/L)	925.0 [747.0, 1157.0]	855.5 [688.0, 1067.5]	0.405
Fasting HOMA-B (pmol/L)	175.5 [160.6, 208.8]	179.1 [154.9, 207.9]	0.680
Fasting HOMA-IR	2.0 [1.6, 2.5]	1.8 [1.4, 2.3]	0.390
Cholesterol (mmol/L)	6.0 (1.3)	6.0 (1.0)	0.966
HDL-cholesterol (mmol/L)	1.8 (0.5)	1.9 (0.4)	0.205
LDL-cholesterol (mmol/L)	3.4 (1.2)	3.3 (0.9)	0.520
Triglycerides (mmol/L)	2.0 (0.6)	2.0 (0.6)	0.811
Folate (nmol/l)	12.5 [9.5, 15.8]	12.0 [9.4, 16.0]	0.639
Vitamin B12 (µmol/L)	185.5 [154.5, 229.8]	186.0 [150.0, 232.2]	0.910
25-hydroxyvitamin D (µmol/L)	46.8 (26.1)	45.6 (22.2)	0.825
Leptin (µmol/L)	2302.1 [1380.6, 2591.3]	2276.9 [1532.8, 3295.8]	0.399
Sedentary time (hours/day)	17.7 (1.9)	17.8 (1.7)	0.836
Light physical activity (hours/day)	5.1 (2.2)	4.6 (1.3)	0.214
Moderate-intense physical activity (hours/day)	0.6 [0.4, 0.9]	0.8 [0.5, 1.2]	0.102
Offspring data
Gestational age (days)	278.0 (12.8)	277.1 (12.6)	0.755
Female sex, n (%)	7 (30.4)	79 (48.8)	0.154
Birth weight (g)	3424.6 (470.5)	3211.7 (512.2)	0.056
Birth length (cm)	50.1 (2.4)	49.3 (2.2)	0.109
Neonatal sum of skinfolds (mm)	18.0 (4.3)	17.0 (3.6)	0.307
*For normal variables the standard t test was used	U Mann Whitney test was used for non-normal varibales	and standard chi-square tests were used to analyze categorical data.
